# Supplementary material for: A bittersweet fate: detection of serotype switching in Pseudomonas aeruginosa
Source: Microb Genom. 2023 Jan 11;9(1):mgen000919. doi: 10.1099/mgen.0.000919 (PMC9973846; doi:10.1099/mgen.0.000919)
Supplement: Supplementary material 1 [file mgen-9-919-s001.xlsx]

## Sheet: 1. O12 serotype island
Isolate	x1	x2	ST	Dataset
GCA_001449465.1_WH-SGI-V-07165_genomic.fna.txt	1733955	2134730	1006	B		Boundaries of serotype O12 islands. The boundaries are found by aligning the genomes to PA7 and filtering out low identity alignments (<98%).
GCA_000790705.1_AZPAE14886_genomic.fna.txt	1974940	2044628	111	B		We propose that the areas that do align with high identity have been transferred from PA7, since PA7 belongs to a highly divergent group of P. aeruginosa.
GCA_000792305.1_AZPAE14983_genomic.fna.txt	1974940	2044628	111	B		We only focus on areas around the serotype cluster in PA7 (the genomes must align between nucleotide 2002773 and 2028627 to PA7, meaning they have the O12 cluster)
GCA_000792705.1_AZPAE15002_genomic.fna.txt	1974940	2044628	111	B
GCA_000792805.1_AZPAE15007_genomic.fna.txt	1969215	2044628	111	B
GCA_000792845.1_AZPAE15009_genomic.fna.txt	1974940	2038104	111	B
GCA_000793395.1_AZPAE15066_genomic.fna.txt	1974940	2044628	111	B
GCA_000794085.1_AZPAE14933_genomic.fna.txt	1974940	2044628	111	B
GCA_000794405.1_AZPAE14554_genomic.fna.txt	1974964	2044628	111	B
GCA_000794885.1_AZPAE14727_genomic.fna.txt	1974940	2044628	111	B
GCA_000794905.1_AZPAE14728_genomic.fna.txt	1974940	2044628	111	B
GCA_000794925.1_AZPAE14729_genomic.fna.txt	1974940	2044628	111	B
GCA_000795865.1_AZPAE14724_genomic.fna.txt	1974940	2044628	111	B
GCA_000795945.1_AZPAE14381_genomic.fna.txt	1974940	2044628	111	B
GCA_000796025.1_AZPAE14707_genomic.fna.txt	1974940	2044628	111	B
GCA_000796205.1_AZPAE14415_genomic.fna.txt	1974940	2044628	111	B
GCA_000796365.1_AZPAE14463_genomic.fna.txt	1974940	2044628	111	B
GCA_000796475.1_AZPAE14535_genomic.fna.txt	1974940	2044628	111	B
GCA_000796845.1_AZPAE14714_genomic.fna.txt	1974940	2044628	111	B
GCA_000797085.1_AZPAE14713_genomic.fna.txt	1974940	2044628	111	B
GCA_000797395.1_AZPAE13756_genomic.fna.txt	1974940	2044628	111	B
GCA_001449515.1_WH-SGI-V-07168_genomic.fna.txt	1974852	2044628	111	B
GCA_001449555.1_WH-SGI-V-07171_genomic.fna.txt	1974721	2044628	111	B
GCA_001449605.1_WH-SGI-V-07174_genomic.fna.txt	1974721	2044628	111	B
GCA_001449625.1_WH-SGI-V-07175_genomic.fna.txt	1974847	2044628	111	B
GCA_001449675.1_WH-SGI-V-07180_genomic.fna.txt	1973857	2044628	111	B
GCA_001449705.1_WH-SGI-V-07221_genomic.fna.txt	1974721	2044628	111	B
GCA_001450525.1_WH-SGI-V-07173_genomic.fna.txt	1974721	2044628	111	B
GCA_001451075.1_WH-SGI-V-07391_genomic.fna.txt	1974772	2044628	111	B
GCA_001452365.1_WH-SGI-V-07651_genomic.fna.txt	1974721	2044628	111	B
GCA_001452485.1_WH-SGI-V-07688_genomic.fna.txt	1973857	2044628	111	B
GCA_001452645.1_WH-SGI-V-07700_genomic.fna.txt	1974721	2044628	111	B
GCA_001452665.1_WH-SGI-V-07702_genomic.fna.txt	1974721	2044628	111	B
GCA_001453855.1_WH-SGI-V-07256_genomic.fna.txt	1974721	2044628	111	B
GCA_001453885.1_WH-SGI-V-07259_genomic.fna.txt	1974721	2044628	111	B
GCA_001454225.1_WH-SGI-V-07296_genomic.fna.txt	1974022	2044628	111	B
GCA_001454445.1_WH-SGI-V-07322_genomic.fna.txt	1973998	2044628	111	B
GCA_001454465.1_WH-SGI-V-07323_genomic.fna.txt	1974852	2044628	111	B
GCA_001454485.1_WH-SGI-V-07324_genomic.fna.txt	1969215	2044628	111	B
GCA_001454495.1_WH-SGI-V-07325_genomic.fna.txt	1974734	2044628	111	B
GCA_001454515.1_WH-SGI-V-07364_genomic.fna.txt	1974022	2044628	111	B
GCA_001454545.1_WH-SGI-V-07329_genomic.fna.txt	1969215	2044628	111	B
GCA_001454565.1_WH-SGI-V-07330_genomic.fna.txt	1974961	2044628	111	B
GCA_001454785.1_WH-SGI-V-07320_genomic.fna.txt	1974852	2044628	111	B
GCA_001454805.1_WH-SGI-V-07326_genomic.fna.txt	1974721	2044628	111	B
GCA_001454825.1_WH-SGI-V-07327_genomic.fna.txt	1974727	2044628	111	B
GCF_900707275.1_ARA02-029_genomic.fna.txt	1981831	2029243	111	A
GCF_900707575.1_CAN01-003_genomic.fna.txt	1981772	2029243	111	A
GCF_900707695.1_CAT05-008_genomic.fna.txt	1981755	2029243	111	A
GCF_900707875.1_CAT09-026_genomic.fna.txt	1982172	2029243	111	A
GCF_900708715.1_MAD05-041_genomic.fna.txt	1982188	2032432	111	A
GCF_900708835.1_NAV01-012_genomic.fna.txt	1982188	2029243	111	A
GCF_900708875.1_PVA01-021_genomic.fna.txt	1981338	2029239	111	A
GCA_001449385.1_WH-SGI-V-07072_genomic.fna.txt	1449433	2411822	1195	B
GCA_001450465.1_WH-SGI-V-07064_genomic.fna.txt	689324	2411822	1195	B
GCA_001450355.1_WH-SGI-V-07055_genomic.fna.txt	1801107	2390828	2023	B
GCA_001451945.1_WH-SGI-V-07618_genomic.fna.txt	1801107	2376644	2023	B
GCA_001449965.1_WH-SGI-V-07234_genomic.fna.txt	1754884	2160716	2028	B
GCA_001452985.1_WH-SGI-V-07261_genomic.fna.txt	1982111	2413969	2031	B
GCA_001450165.1_WH-SGI-V-07370_genomic.fna.txt	744037	2667948	2047	B
GCA_001444975.1_ASM144497v1_genomic.fna.txt	1763434	2335996	2228	B
GCA_000790355.1_AZPAE14872_genomic.fna.txt	1969215	2217501	244	B
GCA_000791725.1_AZPAE14958_genomic.fna.txt	1969215	2217501	244	B
GCA_000792165.1_AZPAE14978_genomic.fna.txt	1969215	2217501	244	B
GCA_000793085.1_AZPAE15021_genomic.fna.txt	1969215	2217501	244	B
GCA_000794245.1_AZPAE14834_genomic.fna.txt	1969215	2217501	244	B
GCA_000794265.1_AZPAE14833_genomic.fna.txt	1969215	2217501	244	B
GCA_000795565.1_AZPAE13864_genomic.fna.txt	1969215	2217501	244	B
GCF_900708155.1_CVA03-004_genomic.fna.txt	1974169	2207756	244	A
GCF_900707665.1_CAT04-016_genomic.fna.txt	1975112	2029239	253	A
GCF_900707795.1_CAT05-004_genomic.fna.txt	1975112	2029239	253	A
GCF_900707885.1_CAT09-027_genomic.fna.txt	1981736	2029239	253	A
GCA_000796295.1_AZPAE14442_genomic.fna.txt	1982196	2103050	2712	B
GCA_000789725.1_AZPAE14941_genomic.fna.txt	1796345	2411822	n/a	B
GCA_000789745.1_AZPAE14846_genomic.fna.txt	1975071	2044628	n/a	B
GCA_000796345.1_AZPAE14453_genomic.fna.txt	1974940	2044628	n/a	B

## Sheet: 2. gyrA proportion by serotype
Number of isolates with a non-susceptible gyrA allele ordered by serotype for all isolates (dataset A and B)
Resist	Multiple	NT	O1	O10	O11	O12	O13	O15	O17	O2	O3	O4	O5	O6	O7	O9
0	0	8	55	24	75	11	4	1	2	24	46	23	37	113	16	12
1	2	18	11	6	125	68	1	3	0	12	11	69	17	44	5	2
Number of isolates	2	26	66	30	200	79	5	4	2	36	57	92	54	157	21	14
Proportion	1	0.692308	0.166667	0.2	0.625	0.860759	0.2	0.75	0	0.333333	0.192982	0.75	0.314815	0.280255	0.238095	0.142857

## Sheet: 3. gyrA residues by isolate
Isolate	ST	Serotype	gyrA83	gyrA87	gyrA100	Group3	Resist
GCA_000790155.1_AZPAE14864_genomic.fna.txt	16	O1	T	D	Y	0	0
GCA_000789995.1_AZPAE14857_genomic.fna.txt	17	O1	T	D	Y	0	0
GCA_000791425.1_AZPAE14944_genomic.fna.txt	17	O1	T	D	Y	0	0
GCA_000791525.1_AZPAE14950_genomic.fna.txt	17	O1	T	D	Y	0	0
GCA_000793025.1_AZPAE15018_genomic.fna.txt	17	O1	I	D	Y	0	1
GCA_000793445.1_AZPAE15068_genomic.fna.txt	17	O1	T	D	Y	0	0
GCA_000793505.1_AZPAE15071_genomic.fna.txt	17	O1	T	D	Y	0	0
GCA_000794095.1_AZPAE14935_genomic.fna.txt	17	O1	T	D	Y	0	0
GCA_000794845.1_AZPAE14725_genomic.fna.txt	17	O1	T	D	Y	0	0
GCA_000796825.1_AZPAE12148_genomic.fna.txt	17	O1	T	N	Y	0	1
GCA_001450095.1_WH-SGI-V-07245_genomic.fna.txt	17	O1	T	D	Y	0	0
GCA_001450875.1_WH-SGI-V-07382_genomic.fna.txt	17	O1	T	D	Y	0	0
GCA_001453065.1_WH-SGI-V-07272_genomic.fna.txt	17	O1	T	D	Y	0	0
GCA_001453235.1_WH-SGI-V-07503_genomic.fna.txt	17	O1	T	N	Y	0	1
GCA_001453385.1_WH-SGI-V-07629_genomic.fna.txt	17	O1	T	D	Y	0	0
GCA_001453645.1_WH-SGI-V-07686_genomic.fna.txt	17	O1	T	D	Y	0	0
GCA_001453905.1_WH-SGI-V-07273_genomic.fna.txt	17	O1	T	D	Y	0	0
GCA_001454725.1_WH-SGI-V-07305_genomic.fna.txt	17	O1	T	D	Y	0	0
GCF_900707225.1_AND07-027_genomic.fna.txt	17	NT	I	D	Y	0	1
GCF_900708205.1_GAL01-029_genomic.fna.txt	17	O1	T	D	Y	0	0
GCF_900708515.1_MAD02-013_genomic.fna.txt	17	O1	I	D	Y	0	1
GCA_000789685.1_AZPAE14844_genomic.fna.txt	27	O1	T	D	Y	0	0
GCA_000791445.1_AZPAE14946_genomic.fna.txt	27	O1	I	D	Y	0	1
GCA_000792225.1_AZPAE14980_genomic.fna.txt	27	O1	I	D	Y	0	1
GCA_000796545.1_AZPAE12135_genomic.fna.txt	27	O1	T	D	Y	0	0
GCA_001449825.1_WH-SGI-V-07223_genomic.fna.txt	27	O1	T	D	Y	0	0
GCA_001449985.1_WH-SGI-V-07235_genomic.fna.txt	27	O1	I	D	Y	0	1
GCA_001450635.1_WH-SGI-V-07222_genomic.fna.txt	27	O1	T	D	Y	0	0
GCA_001451835.1_WH-SGI-V-07500_genomic.fna.txt	27	O1	T	D	Y	0	0
GCA_001454705.1_WH-SGI-V-07302_genomic.fna.txt	27	O1	T	D	Y	0	0
GCF_900708625.1_MAD04-008_genomic.fna.txt	27	O1	I	D	Y	0	1
GCA_000789965.1_AZPAE14856_genomic.fna.txt	108	O6	T	D	Y	0	0
GCA_000790705.1_AZPAE14886_genomic.fna.txt	111	O12	T	D	Y	0	0
GCA_000792305.1_AZPAE14983_genomic.fna.txt	111	O12	I	D	Y	0	1
GCA_000792705.1_AZPAE15002_genomic.fna.txt	111	O12	I	N	Y	0	1
GCA_000792805.1_AZPAE15007_genomic.fna.txt	111	O12	I	D	Y	0	1
GCA_000792845.1_AZPAE15009_genomic.fna.txt	111	O12	I	D	Y	0	1
GCA_000793395.1_AZPAE15066_genomic.fna.txt	111	O12	A	D	Y	0	1
GCA_000794085.1_AZPAE14933_genomic.fna.txt	111	O12	I	D	Y	0	1
GCA_000794165.1_AZPAE14832_genomic.fna.txt	111	O4	T	D	Y	0	0
GCA_000794285.1_AZPAE14835_genomic.fna.txt	111	O4	I	D	Y	0	1
GCA_000794325.1_AZPAE14837_genomic.fna.txt	111	O4	T	D	Y	0	0
GCA_000794405.1_AZPAE14554_genomic.fna.txt	111	O12	I	D	Y	0	1
GCA_000794885.1_AZPAE14727_genomic.fna.txt	111	O12	I	D	Y	0	1
GCA_000794905.1_AZPAE14728_genomic.fna.txt	111	O12	I	D	Y	0	1
GCA_000794925.1_AZPAE14729_genomic.fna.txt	111	O12	I	D	Y	0	1
GCA_000795525.1_AZPAE13860_genomic.fna.txt	111	O4	I	D	Y	0	1
GCA_000795865.1_AZPAE14724_genomic.fna.txt	111	O12	I	D	Y	0	1
GCA_000795945.1_AZPAE14381_genomic.fna.txt	111	O12	I	N	Y	0	1
GCA_000796025.1_AZPAE14707_genomic.fna.txt	111	O12	I	D	Y	0	1
GCA_000796205.1_AZPAE14415_genomic.fna.txt	111	O12	I	D	Y	0	1
GCA_000796365.1_AZPAE14463_genomic.fna.txt	111	O12	I	D	Y	0	1
GCA_000796475.1_AZPAE14535_genomic.fna.txt	111	O12	I	D	Y	0	1
GCA_000796845.1_AZPAE14714_genomic.fna.txt	111	O12	I	D	Y	0	1
GCA_000797085.1_AZPAE14713_genomic.fna.txt	111	O12	I	D	Y	0	1
GCA_000797395.1_AZPAE13756_genomic.fna.txt	111	O12	I	D	Y	0	1
GCA_001449515.1_WH-SGI-V-07168_genomic.fna.txt	111	O12	I	D	Y	0	1
GCA_001449555.1_WH-SGI-V-07171_genomic.fna.txt	111	O12	I	D	Y	0	1
GCA_001449605.1_WH-SGI-V-07174_genomic.fna.txt	111	O12	I	D	Y	0	1
GCA_001449625.1_WH-SGI-V-07175_genomic.fna.txt	111	O12	I	D	Y	0	1
GCA_001449675.1_WH-SGI-V-07180_genomic.fna.txt	111	O12	I	D	Y	0	1
GCA_001449705.1_WH-SGI-V-07221_genomic.fna.txt	111	O12	I	D	Y	0	1
GCA_001450525.1_WH-SGI-V-07173_genomic.fna.txt	111	O12	I	D	Y	0	1
GCA_001451065.1_WH-SGI-V-07392_genomic.fna.txt	111	O4	I	D	Y	0	1
GCA_001451075.1_WH-SGI-V-07391_genomic.fna.txt	111	O12	I	D	Y	0	1
GCA_001451805.1_WH-SGI-V-07497_genomic.fna.txt	111	O4	T	D	Y	0	0
GCA_001452365.1_WH-SGI-V-07651_genomic.fna.txt	111	O12	I	D	Y	0	1
GCA_001452385.1_WH-SGI-V-07652_genomic.fna.txt	111	O4	I	D	Y	0	1
GCA_001452485.1_WH-SGI-V-07688_genomic.fna.txt	111	O12	I	N	Y	0	1
GCA_001452645.1_WH-SGI-V-07700_genomic.fna.txt	111	O12	I	D	Y	0	1
GCA_001452665.1_WH-SGI-V-07702_genomic.fna.txt	111	O12	I	D	Y	0	1
GCA_001453855.1_WH-SGI-V-07256_genomic.fna.txt	111	O12	I	D	Y	0	1
GCA_001453885.1_WH-SGI-V-07259_genomic.fna.txt	111	O12	I	D	Y	0	1
GCA_001454225.1_WH-SGI-V-07296_genomic.fna.txt	111	O12	T	D	Y	0	0
GCA_001454445.1_WH-SGI-V-07322_genomic.fna.txt	111	O12	I	D	Y	0	1
GCA_001454465.1_WH-SGI-V-07323_genomic.fna.txt	111	O12	I	D	Y	0	1
GCA_001454485.1_WH-SGI-V-07324_genomic.fna.txt	111	O12	I	D	Y	0	1
GCA_001454495.1_WH-SGI-V-07325_genomic.fna.txt	111	O12	I	D	Y	0	1
GCA_001454515.1_WH-SGI-V-07364_genomic.fna.txt	111	O12	I	D	Y	0	1
GCA_001454545.1_WH-SGI-V-07329_genomic.fna.txt	111	O12	I	D	Y	0	1
GCA_001454565.1_WH-SGI-V-07330_genomic.fna.txt	111	O12	I	D	Y	0	1
GCA_001454785.1_WH-SGI-V-07320_genomic.fna.txt	111	O12	I	D	Y	0	1
GCA_001454805.1_WH-SGI-V-07326_genomic.fna.txt	111	O12	T	D	Y	0	0
GCA_001454825.1_WH-SGI-V-07327_genomic.fna.txt	111	O12	I	D	Y	0	1
GCF_900707215.1_ARA01-037_genomic.fna.txt	111	NT	I	D	Y	0	1
GCF_900707275.1_ARA02-029_genomic.fna.txt	111	O12	I	D	Y	0	1
GCF_900707575.1_CAN01-003_genomic.fna.txt	111	O12	I	D	Y	0	1
GCF_900707695.1_CAT05-008_genomic.fna.txt	111	O12	I	D	Y	0	1
GCF_900707875.1_CAT09-026_genomic.fna.txt	111	O12	I	D	Y	0	1
GCF_900708715.1_MAD05-041_genomic.fna.txt	111	O12	I	D	Y	0	1
GCF_900708765.1_MUR01-018_genomic.fna.txt	111	O4	T	D	Y	0	0
GCF_900708835.1_NAV01-012_genomic.fna.txt	111	O12	I	D	Y	0	1
GCF_900708875.1_PVA01-021_genomic.fna.txt	111	O12	I	D	Y	0	1
GCA_000790115.1_AZPAE15038_genomic.fna.txt	116	O3	T	D	Y	0	0
GCA_000790525.1_AZPAE14879_genomic.fna.txt	116	O3	T	N	Y	0	1
GCA_000794825.1_AZPAE14704_genomic.fna.txt	116	O3	T	D	Y	0	0
GCA_000796925.1_AZPAE12153_genomic.fna.txt	116	O3	T	Y	Y	0	0
GCA_000790085.1_AZPAE14861_genomic.fna.txt	132	O6	T	N	Y	0	1
GCA_000795025.1_AZPAE14810_genomic.fna.txt	132	O6	T	D	Y	0	0
GCA_001454175.1_WH-SGI-V-07294_genomic.fna.txt	132	O6	T	D	Y	0	0
GCA_000795405.1_AZPAE13757_genomic.fna.txt	146	O6	I	D	Y	0	1
GCF_000026645.1_ASM2664v1_genomic.fna.txt	146	O6	I	D	Y	0	1
GCA_001449145.1_WH-SGI-V-07060_genomic.fna.txt	149	O1	T	D	Y	0	0
GCA_001449425.1_WH-SGI-V-07069_genomic.fna.txt	152	O7	T	D	Y	0	0
GCA_000791225.1_AZPAE14924_genomic.fna.txt	155	O6	T	D	Y	0	0
GCA_000792085.1_AZPAE14974_genomic.fna.txt	155	O6	T	D	Y	0	0
GCA_000793455.1_AZPAE15069_genomic.fna.txt	155	O6	T	D	Y	0	0
GCA_000795285.1_AZPAE14823_genomic.fna.txt	155	O6	T	D	Y	0	0
GCA_001449175.1_WH-SGI-V-07074_genomic.fna.txt	155	O6	T	D	Y	0	0
GCA_001450985.1_WH-SGI-V-07386_genomic.fna.txt	155	O6	T	D	Y	0	0
GCA_001451205.1_WH-SGI-V-07414_genomic.fna.txt	155	O6	T	D	Y	0	0
GCA_001452865.1_WH-SGI-V-07250_genomic.fna.txt	155	O6	T	D	Y	0	0
GCA_001453155.1_WH-SGI-V-07423_genomic.fna.txt	155	O6	I	D	Y	0	1
GCF_900707085.1_AND02-001_genomic.fna.txt	155	O6	I	D	Y	0	1
GCF_900707135.1_AND03-050_genomic.fna.txt	155	O6	I	D	Y	0	1
GCF_900707155.1_AND04-016_genomic.fna.txt	155	NT	I	D	Y	0	1
GCF_900707965.1_CLE03-023_genomic.fna.txt	155	NT	T	D	Y	0	0
GCF_900708695.1_MAD04-041_genomic.fna.txt	155	O6	I	D	Y	0	1
GCA_000794305.1_AZPAE14836_genomic.fna.txt	162	O11	T	D	Y	0	0
GCA_001453095.1_WH-SGI-V-07416_genomic.fna.txt	164	O9	T	D	Y	0	0
GCA_000794515.1_AZPAE14687_genomic.fna.txt	167	O6	I	D	Y	0	1
GCA_000795625.1_AZPAE13872_genomic.fna.txt	167	O6	I	D	Y	0	1
GCA_000789525.1_AZPAE14909_genomic.fna.txt	175	O4	I	N	Y	0	1
GCA_000790545.1_AZPAE14880_genomic.fna.txt	175	O4	I	N	Y	0	1
GCA_000790565.1_AZPAE14881_genomic.fna.txt	175	O4	I	N	Y	0	1
GCA_000790825.1_AZPAE14890_genomic.fna.txt	175	O4	I	D	Y	0	1
GCA_000792855.1_AZPAE15010_genomic.fna.txt	175	O4	I	N	Y	0	1
GCA_000796045.1_AZPAE14394_genomic.fna.txt	175	O4	I	D	Y	0	1
GCA_000796125.1_AZPAE14403_genomic.fna.txt	175	O4	I	N	Y	0	1
GCA_000796645.1_AZPAE14722_genomic.fna.txt	175	O4	I	D	Y	0	1
GCA_001450705.1_WH-SGI-V-07230_genomic.fna.txt	175	O4	I	D	Y	0	1
GCA_001452235.1_WH-SGI-V-07642_genomic.fna.txt	175	O4	I	D	Y	0	1
GCA_001453665.1_WH-SGI-V-07691_genomic.fna.txt	175	O4	I	D	Y	0	1
GCF_900707075.1_AND01-030_genomic.fna.txt	175	O4	I	N	Y	0	1
GCF_900707255.1_ARA02-015_genomic.fna.txt	175	O4	I	N	Y	0	1
GCF_900707265.1_ARA02-040_genomic.fna.txt	175	NT	I	N	Y	0	1
GCF_900707285.1_AST01-007_genomic.fna.txt	175	O4	I	N	Y	0	1
GCF_900707365.1_BAL01-013_genomic.fna.txt	175	O4	I	N	Y	0	1
GCF_900707375.1_ARA02-017_genomic.fna.txt	175	O4	I	N	Y	0	1
GCF_900707445.1_CAN01-004_genomic.fna.txt	175	O4	I	N	Y	0	1
GCF_900707535.1_BAL03-002_genomic.fna.txt	175	O4	I	N	Y	0	1
GCF_900707565.1_CAT02-007_genomic.fna.txt	175	O4	I	N	Y	0	1
GCF_900707625.1_CAT02-020_genomic.fna.txt	175	O4	I	N	Y	0	1
GCF_900707635.1_CAT03-004_genomic.fna.txt	175	O4	I	N	Y	0	1
GCF_900707655.1_CAT04-032_genomic.fna.txt	175	O4	I	N	Y	0	1
GCF_900707685.1_CAT01-015_genomic.fna.txt	175	O4	I	N	Y	0	1
GCF_900707705.1_CAT05-019_genomic.fna.txt	175	O4	I	N	Y	0	1
GCF_900707715.1_CAT05-005_genomic.fna.txt	175	O4	I	N	Y	0	1
GCF_900707725.1_CAT06-008_genomic.fna.txt	175	O4	I	N	Y	0	1
GCF_900707755.1_CAT06-016_genomic.fna.txt	175	O4	I	N	Y	0	1
GCF_900707775.1_CAT08-020_genomic.fna.txt	175	O4	I	N	Y	0	1
GCF_900707825.1_CAT09-009_genomic.fna.txt	175	O4	I	N	Y	0	1
GCF_900707845.1_CAT08-034_genomic.fna.txt	175	O4	I	N	Y	0	1
GCF_900707855.1_CAT09-018_genomic.fna.txt	175	O4	I	N	Y	0	1
GCF_900707925.1_CLE02-032_genomic.fna.txt	175	O4	I	N	Y	0	1
GCF_900707945.1_CLE02-016_genomic.fna.txt	175	O4	I	N	Y	0	1
GCF_900707985.1_CLM02-005_genomic.fna.txt	175	O4	I	D	Y	0	1
GCF_900708005.1_CVA01-006_genomic.fna.txt	175	O4	I	N	Y	0	1
GCF_900708015.1_CLM02-043_genomic.fna.txt	175	O4	I	D	Y	0	1
GCF_900708035.1_CVA01-029_genomic.fna.txt	175	NT	I	N	Y	0	1
GCF_900708115.1_CVA02-023_genomic.fna.txt	175	O4	I	N	Y	0	1
GCF_900708135.1_CVA03-024_genomic.fna.txt	175	O4	I	N	Y	0	1
GCF_900708145.1_CVA03-019_genomic.fna.txt	175	O4	I	N	Y	0	1
GCF_900708165.1_CVA03-033_genomic.fna.txt	175	NT	I	N	Y	0	1
GCF_900708385.1_GAL06-015_genomic.fna.txt	175	O4	I	N	Y	0	1
GCF_900708405.1_ICA01-030_genomic.fna.txt	175	O4	I	N	Y	0	1
GCF_900708455.1_ICA01-031_genomic.fna.txt	175	O4	I	N	Y	0	1
GCF_900708465.1_MAD02-005_genomic.fna.txt	175	O4	I	N	Y	0	1
GCF_900708505.1_MAD02-014_genomic.fna.txt	175	O4	I	N	Y	0	1
GCF_900708555.1_MAD03-010_genomic.fna.txt	175	O4	I	N	Y	0	1
GCF_900708575.1_MAD03-033_genomic.fna.txt	175	O4	I	N	Y	0	1
GCF_900708685.1_MAD05-017_genomic.fna.txt	175	NT	I	N	Y	0	1
GCF_900708725.1_MAD06-017_genomic.fna.txt	175	O4	I	N	Y	0	1
GCF_900708745.1_MAD05-026_genomic.fna.txt	175	O4	I	N	Y	0	1
GCF_900708775.1_MUR01-009_genomic.fna.txt	175	O4	I	D	Y	0	1
GCF_900708795.1_MUR01-026_genomic.fna.txt	175	O4	I	D	Y	0	1
GCF_900708805.1_PVA01-007_genomic.fna.txt	175	O4	I	N	Y	0	1
GCA_000791405.1_AZPAE14945_genomic.fna.txt	179	O6	T	D	Y	0	0
GCA_000791605.1_AZPAE14953_genomic.fna.txt	179	O6	T	D	Y	0	0
GCA_000794485.1_AZPAE14566_genomic.fna.txt	179	O6	T	D	Y	0	0
GCA_000795365.1_AZPAE14827_genomic.fna.txt	179	Multiple	I	D	Y	0	1
GCA_000796725.1_AZPAE14715_genomic.fna.txt	179	O11	I	D	Y	0	1
GCA_000796865.1_AZPAE12150_genomic.fna.txt	179	O6	T	D	Y	0	0
GCA_000797345.1_AZPAE14711_genomic.fna.txt	179	O6	I	D	Y	0	1
GCA_001450785.1_WH-SGI-V-07242_genomic.fna.txt	179	O6	T	D	Y	0	0
GCA_001451455.1_WH-SGI-V-07424_genomic.fna.txt	179	O6	I	D	Y	0	1
GCA_001451535.1_WH-SGI-V-07427_genomic.fna.txt	179	O6	T	D	Y	0	0
GCA_001451975.1_WH-SGI-V-07621_genomic.fna.txt	179	O6	T	D	Y	0	0
GCA_001452495.1_WH-SGI-V-07689_genomic.fna.txt	179	O6	T	D	Y	0	0
GCA_001453205.1_WH-SGI-V-07499_genomic.fna.txt	179	O6	T	D	Y	0	0
GCF_900707355.1_BAL01-034_genomic.fna.txt	179	O6	I	D	Y	0	1
GCF_900708665.1_MAD04-014_genomic.fna.txt	189	O6	T	D	Y	0	0
GCA_001450225.1_WH-SGI-V-07375_genomic.fna.txt	198	O3	T	D	Y	0	0
GCA_001451355.1_WH-SGI-V-07412_genomic.fna.txt	198	O3	T	D	Y	0	0
GCF_900708585.1_MAD03-038_genomic.fna.txt	217	O3	T	D	Y	0	0
GCA_000792565.1_AZPAE14995_genomic.fna.txt	231	O6	T	D	Y	0	0
GCF_900707045.1_AND01-040_genomic.fna.txt	231	O6	T	D	Y	0	0
GCA_000789535.1_AZPAE14929_genomic.fna.txt	233	O6	I	D	Y	0	1
GCA_000791185.1_AZPAE14922_genomic.fna.txt	233	O6	I	N	Y	0	1
GCA_000792145.1_AZPAE15029_genomic.fna.txt	233	O6	I	D	Y	0	1
GCA_000792325.1_AZPAE14984_genomic.fna.txt	233	O6	I	N	Y	0	1
GCA_000794025.1_AZPAE14942_genomic.fna.txt	233	O6	T	D	Y	0	0
GCA_000795045.1_AZPAE14811_genomic.fna.txt	233	O6	I	D	Y	0	1
GCA_000795665.1_AZPAE13877_genomic.fna.txt	233	O6	I	D	Y	0	1
GCA_000795905.1_AZPAE14718_genomic.fna.txt	233	O6	I	D	Y	0	1
GCA_001454145.1_WH-SGI-V-07291_genomic.fna.txt	233	O6	I	D	Y	0	1
GCA_000793135.1_AZPAE15048_genomic.fna.txt	234	O4	T	D	Y	0	0
GCA_000789625.1_AZPAE14842_genomic.fna.txt	235	O11	I	N	Y	0	1
GCA_000789635.1_AZPAE14843_genomic.fna.txt	235	O11	I	N	Y	0	1
GCA_000790405.1_AZPAE14874_genomic.fna.txt	235	O11	I	D	Y	0	1
GCA_000790725.1_AZPAE14887_genomic.fna.txt	235	O11	I	D	Y	0	1
GCA_000791125.1_AZPAE14902_genomic.fna.txt	235	O11	T	D	Y	0	0
GCA_000791495.1_AZPAE14949_genomic.fna.txt	235	O11	T	D	Y	0	0
GCA_000791915.1_AZPAE14968_genomic.fna.txt	235	O11	I	D	Y	0	1
GCA_000792205.1_AZPAE14979_genomic.fna.txt	235	O11	I	N	Y	0	1
GCA_000792665.1_AZPAE15000_genomic.fna.txt	235	O11	I	D	Y	0	1
GCA_000792725.1_AZPAE15003_genomic.fna.txt	235	O11	I	D	Y	0	1
GCA_000792785.1_AZPAE15006_genomic.fna.txt	235	O11	I	N	Y	0	1
GCA_000792975.1_AZPAE15015_genomic.fna.txt	235	O11	I	D	Y	0	1
GCA_000793225.1_AZPAE15058_genomic.fna.txt	235	O11	T	D	Y	0	0
GCA_000793315.1_AZPAE15063_genomic.fna.txt	235	O11	I	D	Y	0	1
GCA_000794055.1_AZPAE14912_genomic.fna.txt	235	O11	I	D	Y	0	1
GCA_000794185.1_AZPAE14830_genomic.fna.txt	235	O11	I	D	Y	0	1
GCA_000794545.1_AZPAE14689_genomic.fna.txt	235	O15	I	D	Y	0	1
GCA_000794555.1_AZPAE14690_genomic.fna.txt	235	O11	I	D	Y	0	1
GCA_000794645.1_AZPAE14694_genomic.fna.txt	235	O11	I	D	Y	0	1
GCA_000794785.1_AZPAE14702_genomic.fna.txt	235	O11	I	D	Y	0	1
GCA_000794805.1_AZPAE14703_genomic.fna.txt	235	O11	I	D	Y	0	1
GCA_000794865.1_AZPAE14726_genomic.fna.txt	235	O11	I	D	Y	0	1
GCA_000794945.1_AZPAE14730_genomic.fna.txt	235	O11	I	D	Y	0	1
GCA_000794985.1_AZPAE14732_genomic.fna.txt	235	O11	T	D	Y	0	0
GCA_000795435.1_AZPAE13850_genomic.fna.txt	235	O11	I	D	Y	0	1
GCA_000795605.1_AZPAE14710_genomic.fna.txt	235	O11	I	D	Y	0	1
GCA_000795685.1_AZPAE13879_genomic.fna.txt	235	O11	I	D	Y	0	1
GCA_000795705.1_AZPAE14723_genomic.fna.txt	235	O11	I	D	Y	0	1
GCA_000795725.1_AZPAE13880_genomic.fna.txt	235	O11	I	D	Y	0	1
GCA_000795765.1_AZPAE14353_genomic.fna.txt	235	O11	I	Y	Y	0	1
GCA_000795805.1_AZPAE14705_genomic.fna.txt	235	O11	I	D	Y	0	1
GCA_000795815.1_AZPAE14708_genomic.fna.txt	235	O11	I	D	Y	0	1
GCA_000795955.1_AZPAE14720_genomic.fna.txt	235	O11	I	D	Y	0	1
GCA_000796165.1_AZPAE14706_genomic.fna.txt	235	O11	I	D	Y	0	1
GCA_000796225.1_AZPAE14422_genomic.fna.txt	235	O11	I	N	Y	0	1
GCA_000796245.1_AZPAE14721_genomic.fna.txt	235	O11	I	D	Y	0	1
GCA_000797025.1_AZPAE14719_genomic.fna.txt	235	O11	I	D	Y	0	1
GCA_001449645.1_WH-SGI-V-07177_genomic.fna.txt	235	O11	T	Y	Y	0	0
GCA_001449765.1_WH-SGI-V-07186_genomic.fna.txt	235	O11	T	Y	Y	0	0
GCA_001450265.1_WH-SGI-V-07378_genomic.fna.txt	235	O11	T	D	Y	0	0
GCA_001450505.1_WH-SGI-V-07170_genomic.fna.txt	235	O11	I	D	Y	0	1
GCA_001450545.1_WH-SGI-V-07176_genomic.fna.txt	235	O11	T	Y	Y	0	0
GCA_001450995.1_WH-SGI-V-07387_genomic.fna.txt	235	O11	T	D	Y	0	0
GCA_001451125.1_WH-SGI-V-07406_genomic.fna.txt	235	O11	I	D	Y	0	1
GCA_001451485.1_WH-SGI-V-07425_genomic.fna.txt	235	O11	T	D	Y	0	0
GCA_001451605.1_WH-SGI-V-07486_genomic.fna.txt	235	O11	I	D	Y	0	1
GCA_001451785.1_WH-SGI-V-07496_genomic.fna.txt	235	O11	I	D	Y	0	1
GCA_001451815.1_WH-SGI-V-07498_genomic.fna.txt	235	O11	I	D	Y	0	1
GCA_001451885.1_WH-SGI-V-07504_genomic.fna.txt	235	O11	I	D	Y	0	1
GCA_001451985.1_WH-SGI-V-07622_genomic.fna.txt	235	O11	I	D	Y	0	1
GCA_001452025.1_WH-SGI-V-07626_genomic.fna.txt	235	O11	I	D	Y	0	1
GCA_001452045.1_WH-SGI-V-07627_genomic.fna.txt	235	O11	I	D	Y	0	1
GCA_001452055.1_WH-SGI-V-076137_genomic.fna.txt	235	O11	I	D	Y	0	1
GCA_001452285.1_WH-SGI-V-07644_genomic.fna.txt	235	O11	I	D	Y	0	1
GCA_001452305.1_WH-SGI-V-07645_genomic.fna.txt	235	O11	I	D	Y	0	1
GCA_001452575.1_WH-SGI-V-07694_genomic.fna.txt	235	O11	I	D	Y	0	1
GCA_001452675.1_WH-SGI-V-07703_genomic.fna.txt	235	O11	I	D	Y	0	1
GCA_001452805.1_WH-SGI-V-07247_genomic.fna.txt	235	O11	I	D	Y	0	1
GCA_001453345.1_WH-SGI-V-07624_genomic.fna.txt	235	O11	I	N	Y	0	1
GCA_001453365.1_WH-SGI-V-07625_genomic.fna.txt	235	O11	I	D	Y	0	1
GCA_001453485.1_WH-SGI-V-07646_genomic.fna.txt	235	O11	I	D	Y	0	1
GCA_001453565.1_WH-SGI-V-07679_genomic.fna.txt	235	O11	I	D	Y	0	1
GCA_001453595.1_WH-SGI-V-07683_genomic.fna.txt	235	O11	I	D	Y	0	1
GCA_001454045.1_WH-SGI-V-07276_genomic.fna.txt	235	O11	I	D	Y	0	1
GCA_001454305.1_WH-SGI-V-07309_genomic.fna.txt	235	O11	I	D	Y	0	1
GCA_001454595.1_WH-SGI-V-07268_genomic.fna.txt	235	O11	I	D	Y	0	1
GCF_900707245.1_ARA02-009_genomic.fna.txt	235	O11	I	N	Y	0	1
GCF_900707335.1_ARA01-015_genomic.fna.txt	235	O11	I	D	Y	0	1
GCF_900707385.1_BAL02-013_genomic.fna.txt	235	O11	I	D	Y	0	1
GCF_900707435.1_BAL03-028_genomic.fna.txt	235	O11	I	D	Y	0	1
GCF_900707595.1_CAT02-012_genomic.fna.txt	235	O11	I	D	Y	0	1
GCF_900707605.1_CAT02-018_genomic.fna.txt	235	O11	I	D	Y	0	1
GCF_900707835.1_CAT09-001_genomic.fna.txt	235	O11	I	D	Y	0	1
GCF_900708055.1_CVA01-035_genomic.fna.txt	235	NT	I	D	Y	0	1
GCF_900708065.1_CVA01-033_genomic.fna.txt	235	NT	I	D	Y	0	1
GCF_900708085.1_CVA02-017_genomic.fna.txt	235	O11	I	D	Y	0	1
GCF_900708095.1_CVA02-019_genomic.fna.txt	235	O11	I	D	Y	0	1
GCF_900708275.1_GAL04-041_genomic.fna.txt	235	O11	I	D	Y	0	1
GCF_900708475.1_MAD01-021_genomic.fna.txt	235	NT	I	D	Y	0	1
GCF_900708495.1_MAD02-009_genomic.fna.txt	235	NT	I	D	Y	0	1
GCF_900708525.1_MAD02-025_genomic.fna.txt	235	O11	I	D	Y	0	1
GCF_900708535.1_MAD02-021_genomic.fna.txt	235	O11	I	D	Y	0	1
GCF_900708545.1_MAD02-035_genomic.fna.txt	235	O11	I	D	Y	0	1
GCF_900708635.1_MAD04-011_genomic.fna.txt	235	O11	I	D	Y	0	1
GCA_000789975.1_AZPAE14910_genomic.fna.txt	241	O6	T	D	Y	0	0
GCA_000795925.1_AZPAE14379_genomic.fna.txt	242	O1	T	D	Y	0	0
GCA_000789605.1_AZPAE14841_genomic.fna.txt	244	O2	T	D	Y	0	0
GCA_000790215.1_AZPAE14867_genomic.fna.txt	244	O2	T	D	Y	0	0
GCA_000790355.1_AZPAE14872_genomic.fna.txt	244	O12	I	D	C	0	1
GCA_000791155.1_AZPAE14904_genomic.fna.txt	244	O5	I	D	Y	0	1
GCA_000791725.1_AZPAE14958_genomic.fna.txt	244	O12	I	D	Y	0	1
GCA_000792165.1_AZPAE14978_genomic.fna.txt	244	O12	I	D	Y	0	1
GCA_000792925.1_AZPAE15013_genomic.fna.txt	244	O5	T	D	Y	0	0
GCA_000793085.1_AZPAE15021_genomic.fna.txt	244	O12	I	D	C	0	1
GCA_000794245.1_AZPAE14834_genomic.fna.txt	244	O12	I	D	C	0	1
GCA_000794265.1_AZPAE14833_genomic.fna.txt	244	O12	I	D	C	0	1
GCA_000795565.1_AZPAE13864_genomic.fna.txt	244	O12	I	D	C	0	1
GCA_001451335.1_WH-SGI-V-07409_genomic.fna.txt	244	O5	I	D	Y	0	1
GCA_001451375.1_WH-SGI-V-07417_genomic.fna.txt	244	O5	T	N	Y	0	1
GCA_001451655.1_WH-SGI-V-07489_genomic.fna.txt	244	O2	T	D	Y	0	0
GCA_001451865.1_WH-SGI-V-07502_genomic.fna.txt	244	O5	T	D	Y	0	0
GCA_001453755.1_WH-SGI-V-07705_genomic.fna.txt	244	O2	I	D	Y	0	1
GCA_001454125.1_WH-SGI-V-07290_genomic.fna.txt	244	O5	I	D	Y	0	1
GCF_900706935.1_AND01-020_genomic.fna.txt	244	NT	I	D	Y	0	1
GCF_900707785.1_CAT06-023_genomic.fna.txt	244	O5	T	D	Y	0	0
GCF_900708155.1_CVA03-004_genomic.fna.txt	244	O12	I	D	Y	0	1
GCF_900708285.1_GAL03-019_genomic.fna.txt	244	O2	I	D	Y	0	1
GCF_900708565.1_MAD03-001_genomic.fna.txt	244	NT	I	D	Y	0	1
GCF_900708855.1_PVA01-042_genomic.fna.txt	244	O5	T	Y	Y	0	0
GCA_000791985.1_AZPAE15030_genomic.fna.txt	245	O5	T	N	Y	0	1
GCF_900707475.1_CAN01-017_genomic.fna.txt	245	O2	T	D	Y	0	0
GCA_000792895.1_AZPAE15012_genomic.fna.txt	252	O1	T	D	Y	0	0
GCA_000797285.1_AZPAE12420_genomic.fna.txt	252	O1	T	D	Y	0	0
GCF_900707895.1_CAT09-028_genomic.fna.txt	252	O1	T	D	Y	0	0
GCA_000789705.1_AZPAE14845_genomic.fna.txt	253	O10	I	D	Y	0	1
GCA_000789785.1_AZPAE14850_genomic.fna.txt	253	O10	T	D	Y	0	0
GCA_000790585.1_AZPAE15024_genomic.fna.txt	253	O10	T	D	Y	0	0
GCA_000790985.1_AZPAE15045_genomic.fna.txt	253	O10	T	D	Y	0	0
GCA_000791005.1_AZPAE15025_genomic.fna.txt	253	O10	T	D	Y	0	0
GCA_000791035.1_AZPAE14898_genomic.fna.txt	253	O10	T	D	Y	0	0
GCA_000791485.1_AZPAE14948_genomic.fna.txt	253	O10	T	D	Y	0	0
GCA_000792885.1_AZPAE15011_genomic.fna.txt	253	O10	T	D	Y	0	0
GCA_000792965.1_AZPAE15016_genomic.fna.txt	253	O10	T	D	Y	0	0
GCA_000794665.1_AZPAE14695_genomic.fna.txt	253	O10	T	D	Y	0	0
GCA_001444835.1_ASM144483v1_genomic.fna.txt	253	O10	T	D	Y	0	0
GCA_001445005.1_ASM144500v1_genomic.fna.txt	253	O10	T	D	Y	0	0
GCA_001451145.1_WH-SGI-V-07407_genomic.fna.txt	253	O10	T	D	Y	0	0
GCA_001451295.1_WH-SGI-V-07408_genomic.fna.txt	253	O10	T	D	Y	0	0
GCA_001452215.1_WH-SGI-V-07641_genomic.fna.txt	253	O10	T	D	Y	0	0
GCA_001453285.1_WH-SGI-V-07507_genomic.fna.txt	253	O10	A	N	Y	0	1
GCA_001453405.1_WH-SGI-V-07631_genomic.fna.txt	253	O10	T	D	Y	0	0
GCF_000014625.1_ASM1462v1_genomic.fna.txt	253	O10	T	D	Y	0	0
GCF_900707455.1_CAN01-028_genomic.fna.txt	253	O10	T	D	Y	0	0
GCF_900707645.1_CAT04-001_genomic.fna.txt	253	O10	I	D	Y	0	1
GCF_900707665.1_CAT04-016_genomic.fna.txt	253	O12	I	D	Y	0	1
GCF_900707795.1_CAT05-004_genomic.fna.txt	253	O12	I	D	Y	0	1
GCF_900707885.1_CAT09-027_genomic.fna.txt	253	O12	I	D	Y	0	1
GCF_900707975.1_CLM02-017_genomic.fna.txt	253	O10	T	D	Y	0	0
GCA_001420225.1_ASM142022v1_genomic.fna.txt	254	O1	T	D	Y	0	0
GCA_000794425.1_AZPAE14550_genomic.fna.txt	257	O6	T	D	Y	0	0
GCA_000791635.1_AZPAE14955_genomic.fna.txt	260	O6	T	D	Y	0	0
GCA_000794365.1_AZPAE14839_genomic.fna.txt	260	O6	T	D	Y	0	0
GCA_001452965.1_WH-SGI-V-07260_genomic.fna.txt	260	O6	T	D	Y	0	0
GCF_900707205.1_AND07-017_genomic.fna.txt	260	O6	T	D	Y	0	0
GCA_000793365.1_AZPAE15065_genomic.fna.txt	261	O6	T	D	Y	0	0
GCA_001451905.1_WH-SGI-V-07508_genomic.fna.txt	261	O6	T	D	Y	0	0
GCA_001453515.1_WH-SGI-V-07650_genomic.fna.txt	261	O6	T	D	Y	0	0
GCF_900708445.1_ICA01-034_genomic.fna.txt	261	O6	I	D	Y	0	1
GCA_000790865.1_AZPAE14891_genomic.fna.txt	262	O6	T	D	Y	0	0
GCA_000793765.1_AZPAE14931_genomic.fna.txt	266	O6	T	D	Y	0	0
GCA_000789885.1_AZPAE14915_genomic.fna.txt	267	O5	T	D	Y	0	0
GCA_000791305.1_AZPAE14927_genomic.fna.txt	267	O5	T	D	Y	0	0
GCA_001449655.1_WH-SGI-V-07178_genomic.fna.txt	267	O2	T	D	Y	0	0
GCA_001452205.1_WH-SGI-V-07640_genomic.fna.txt	267	O5	T	D	Y	0	0
GCA_000791685.1_AZPAE14956_genomic.fna.txt	270	O5	T	N	Y	0	1
GCF_900708485.1_MAD02-006_genomic.fna.txt	273	O4	T	D	Y	0	0
GCA_000790915.1_AZPAE15040_genomic.fna.txt	274	O3	T	D	Y	0	0
GCA_000791275.1_AZPAE14926_genomic.fna.txt	274	O3	I	N	Y	0	1
GCA_000792005.1_AZPAE14971_genomic.fna.txt	274	O3	T	D	Y	0	0
GCA_000792245.1_AZPAE14981_genomic.fna.txt	274	O3	T	D	Y	0	0
GCA_000793385.1_AZPAE15072_genomic.fna.txt	274	O3	T	D	Y	0	0
GCA_000793725.1_AZPAE15033_genomic.fna.txt	274	O3	T	D	Y	0	0
GCA_000793885.1_AZPAE14914_genomic.fna.txt	274	O3	I	N	Y	0	1
GCA_000797105.1_AZPAE12412_genomic.fna.txt	274	O3	T	D	Y	0	0
GCA_001420205.1_ASM142020v1_genomic.fna.txt	274	O3	T	D	Y	0	0
GCA_001449305.1_WH-SGI-V-07063_genomic.fna.txt	274	O3	T	D	Y	0	0
GCA_001449805.1_WH-SGI-V-07188_genomic.fna.txt	274	O3	T	D	Y	0	0
GCA_001450325.1_WH-SGI-V-07056_genomic.fna.txt	274	O3	T	D	Y	0	0
GCA_001452075.1_WH-SGI-V-07630_genomic.fna.txt	274	O3	T	D	Y	0	0
GCA_001452335.1_WH-SGI-V-07649_genomic.fna.txt	274	O3	T	D	Y	0	0
GCF_900707185.1_AND06-027_genomic.fna.txt	274	O3	T	D	Y	0	0
GCF_900707495.1_CAN01-038_genomic.fna.txt	274	O3	T	D	Y	0	0
GCF_900708075.1_CVA02-018_genomic.fna.txt	274	O3	T	D	Y	0	0
GCF_900708345.1_GAL05-014_genomic.fna.txt	274	O3	T	D	Y	0	0
GCA_000789905.1_AZPAE14853_genomic.fna.txt	277	O2	I	D	Y	0	1
GCA_000791205.1_AZPAE14923_genomic.fna.txt	277	O2	I	D	Y	0	1
GCA_000795205.1_AZPAE14819_genomic.fna.txt	277	O5	I	D	Y	0	1
GCA_000795235.1_AZPAE14821_genomic.fna.txt	277	O2	I	D	Y	0	1
GCA_000795265.1_AZPAE14822_genomic.fna.txt	277	O2	I	D	Y	0	1
GCA_000797005.1_AZPAE12409_genomic.fna.txt	277	O5	T	D	Y	0	0
GCA_001451565.1_WH-SGI-V-07484_genomic.fna.txt	277	O2	I	N	Y	0	1
GCA_001452135.1_WH-SGI-V-07635_genomic.fna.txt	277	O2	I	D	Y	0	1
GCA_001452255.1_WH-SGI-V-07643_genomic.fna.txt	277	O5	I	D	Y	0	1
GCA_001450865.1_WH-SGI-V-07376_genomic.fna.txt	279	O1	T	D	Y	0	0
GCA_001450015.1_WH-SGI-V-07238_genomic.fna.txt	282	O6	T	D	Y	0	0
GCA_000791625.1_AZPAE14954_genomic.fna.txt	285	O9	T	D	Y	0	0
GCA_000796285.1_AZPAE14441_genomic.fna.txt	292	O12	I	D	Y	0	1
GCA_001452905.1_WH-SGI-V-07253_genomic.fna.txt	292	O12	T	D	Y	0	0
GCA_000790305.1_AZPAE14870_genomic.fna.txt	298	O11	I	D	Y	0	1
GCA_000790835.1_AZPAE15047_genomic.fna.txt	298	O11	I	D	Y	0	1
GCA_000791385.1_AZPAE15054_genomic.fna.txt	298	O11	I	D	Y	0	1
GCA_000792385.1_AZPAE14987_genomic.fna.txt	298	O11	T	D	Y	0	0
GCA_000793955.1_AZPAE15034_genomic.fna.txt	298	O11	I	D	Y	0	1
GCA_000796255.1_AZPAE14437_genomic.fna.txt	298	O11	I	D	Y	0	1
GCA_001450675.1_WH-SGI-V-07227_genomic.fna.txt	298	O11	T	D	Y	0	0
GCA_001451425.1_WH-SGI-V-07421_genomic.fna.txt	298	O11	I	D	Y	0	1
GCA_001452105.1_WH-SGI-V-07633_genomic.fna.txt	298	O11	I	D	Y	0	1
GCA_001452445.1_WH-SGI-V-07685_genomic.fna.txt	298	O11	I	D	Y	0	1
GCA_000790065.1_AZPAE14860_genomic.fna.txt	308	O11	I	D	Y	0	1
GCA_000790935.1_AZPAE14894_genomic.fna.txt	308	O11	T	D	Y	0	0
GCA_000791945.1_AZPAE14969_genomic.fna.txt	308	O11	I	D	Y	0	1
GCA_000791965.1_AZPAE14970_genomic.fna.txt	308	O11	I	D	Y	0	1
GCA_000792765.1_AZPAE15005_genomic.fna.txt	308	O11	I	D	Y	0	1
GCA_000793645.1_AZPAE14938_genomic.fna.txt	308	O11	I	D	Y	0	1
GCA_000794195.1_AZPAE14829_genomic.fna.txt	308	O11	T	D	Y	0	0
GCA_000795065.1_AZPAE14812_genomic.fna.txt	308	O11	T	D	Y	0	0
GCA_000795345.1_AZPAE14826_genomic.fna.txt	308	O11	I	D	Y	0	1
GCA_000795485.1_AZPAE13856_genomic.fna.txt	308	O11	I	D	Y	0	1
GCA_000795535.1_AZPAE14716_genomic.fna.txt	308	O11	I	D	Y	0	1
GCA_000797205.1_AZPAE14712_genomic.fna.txt	308	O11	I	D	Y	0	1
GCA_001452465.1_WH-SGI-V-07687_genomic.fna.txt	308	O11	I	D	Y	0	1
GCA_001452565.1_WH-SGI-V-07693_genomic.fna.txt	308	O11	I	D	Y	0	1
GCA_001453615.1_WH-SGI-V-07684_genomic.fna.txt	308	O11	T	D	Y	0	0
GCA_001454205.1_WH-SGI-V-07295_genomic.fna.txt	308	O11	T	D	Y	0	0
GCF_900707115.1_AND02-023_genomic.fna.txt	308	O11	I	D	Y	0	1
GCF_900707305.1_ARA03-008_genomic.fna.txt	308	O11	I	D	Y	0	1
GCF_900707505.1_CAN01-039_genomic.fna.txt	308	O11	I	D	Y	0	1
GCF_900708105.1_CVA02-020_genomic.fna.txt	308	O11	I	D	Y	0	1
GCF_900708305.1_GAL05-003_genomic.fna.txt	308	NT	I	D	Y	0	1
GCF_900708425.1_ICA01-001_genomic.fna.txt	308	NT	I	D	Y	0	1
GCF_900708845.1_MUR01-033_genomic.fna.txt	308	O11	I	D	Y	0	1
GCA_000790345.1_AZPAE15039_genomic.fna.txt	309	O11	T	D	Y	0	0
GCA_000793045.1_AZPAE15019_genomic.fna.txt	309	O11	T	D	Y	0	0
GCA_000794585.1_AZPAE14692_genomic.fna.txt	309	O11	I	D	Y	0	1
GCA_000794735.1_AZPAE14700_genomic.fna.txt	309	O11	I	D	Y	0	1
GCA_000790885.1_AZPAE14892_genomic.fna.txt	313	O1	T	D	Y	0	0
GCA_000793245.1_AZPAE15059_genomic.fna.txt	313	O1	T	D	Y	0	0
GCA_000793685.1_AZPAE14932_genomic.fna.txt	313	O1	T	D	Y	0	0
GCA_000795785.1_AZPAE14359_genomic.fna.txt	313	O1	T	D	Y	0	0
GCA_000796005.1_AZPAE14393_genomic.fna.txt	313	O1	T	D	Y	0	0
GCA_001452155.1_WH-SGI-V-07636_genomic.fna.txt	313	O1	T	D	Y	0	0
GCA_001452935.1_WH-SGI-V-07258_genomic.fna.txt	313	O1	T	D	Y	0	0
GCA_001453835.1_WH-SGI-V-07255_genomic.fna.txt	313	O1	T	D	Y	0	0
GCA_000792475.1_AZPAE14991_genomic.fna.txt	316	O11	T	D	Y	0	0
GCA_000795425.1_AZPAE13848_genomic.fna.txt	316	O11	I	D	Y	0	1
GCA_001444915.1_ASM144491v1_genomic.fna.txt	316	O17	T	D	Y	0	0
GCA_001451725.1_WH-SGI-V-07493_genomic.fna.txt	316	O11	I	D	Y	0	1
GCA_001453125.1_WH-SGI-V-07418_genomic.fna.txt	316	O11	T	D	Y	0	0
GCA_001453495.1_WH-SGI-V-07648_genomic.fna.txt	316	O11	I	D	Y	0	1
GCA_001454085.1_WH-SGI-V-07574_genomic.fna.txt	316	O17	T	D	Y	0	0
GCA_001454365.1_WH-SGI-V-07313_genomic.fna.txt	316	O11	T	D	Y	0	0
GCA_000790265.1_AZPAE14869_genomic.fna.txt	319	O11	I	D	Y	0	1
GCA_000792395.1_AZPAE15051_genomic.fna.txt	319	O11	T	D	Y	0	0
GCA_000792465.1_AZPAE14990_genomic.fna.txt	319	O11	T	D	Y	0	0
GCA_000793415.1_AZPAE15067_genomic.fna.txt	319	O11	T	D	Y	0	0
GCA_000795845.1_AZPAE14372_genomic.fna.txt	319	O11	T	D	Y	0	0
GCA_001449725.1_WH-SGI-V-07181_genomic.fna.txt	319	O11	T	D	Y	0	0
GCA_001454065.1_WH-SGI-V-07277_genomic.fna.txt	319	O11	I	D	Y	0	1
GCA_000792625.1_AZPAE14998_genomic.fna.txt	348	O5	T	D	Y	0	0
GCA_000793255.1_AZPAE15060_genomic.fna.txt	348	O5	I	D	Y	0	1
GCA_000793945.1_AZPAE14940_genomic.fna.txt	348	O5	I	D	Y	0	1
GCA_000794175.1_AZPAE14831_genomic.fna.txt	348	O2	T	D	Y	0	0
GCA_000794455.1_AZPAE14570_genomic.fna.txt	348	O2	I	D	Y	0	1
GCA_000794745.1_AZPAE14701_genomic.fna.txt	348	O2	I	D	Y	0	1
GCA_000796385.1_AZPAE14499_genomic.fna.txt	348	O5	T	D	Y	0	0
GCA_000796525.1_AZPAE12138_genomic.fna.txt	348	O2	T	D	Y	0	0
GCA_001449165.1_WH-SGI-V-07057_genomic.fna.txt	348	O5	I	D	Y	0	1
GCA_001450005.1_WH-SGI-V-07237_genomic.fna.txt	348	Multiple	I	D	Y	0	1
GCA_001450085.1_WH-SGI-V-07244_genomic.fna.txt	348	O5	T	D	Y	0	0
GCA_001450665.1_WH-SGI-V-07224_genomic.fna.txt	348	O5	T	D	Y	0	0
GCA_001450795.1_WH-SGI-V-07246_genomic.fna.txt	348	O5	T	D	Y	0	0
GCA_001450825.1_WH-SGI-V-07371_genomic.fna.txt	348	O2	T	D	Y	0	0
GCA_001451255.1_WH-SGI-V-07388_genomic.fna.txt	348	O5	T	D	Y	0	0
GCA_001451265.1_WH-SGI-V-07404_genomic.fna.txt	348	O5	T	N	Y	0	1
GCA_001452615.1_WH-SGI-V-07699_genomic.fna.txt	348	O5	T	D	Y	0	0
GCA_001452725.1_WH-SGI-V-07706_genomic.fna.txt	348	O2	T	D	Y	0	0
GCA_001452915.1_WH-SGI-V-07254_genomic.fna.txt	348	O2	T	D	Y	0	0
GCA_001453735.1_WH-SGI-V-07701_genomic.fna.txt	348	O2	T	D	Y	0	0
GCA_000790145.1_AZPAE14863_genomic.fna.txt	357	O11	I	D	Y	0	1
GCA_000790185.1_AZPAE14865_genomic.fna.txt	357	O11	I	D	Y	0	1
GCA_000792445.1_AZPAE14989_genomic.fna.txt	357	O11	T	D	Y	0	0
GCA_001449505.1_WH-SGI-V-07167_genomic.fna.txt	357	O11	I	D	Y	0	1
GCA_001450065.1_WH-SGI-V-07243_genomic.fna.txt	357	O11	T	D	Y	0	0
GCA_001450275.1_WH-SGI-V-07379_genomic.fna.txt	357	O11	T	D	Y	0	0
GCA_000791565.1_AZPAE15032_genomic.fna.txt	360	O5	T	D	Y	0	0
GCA_000791665.1_AZPAE15050_genomic.fna.txt	360	O2	T	D	Y	0	0
GCA_001444925.1_ASM144492v1_genomic.fna.txt	360	O5	T	D	Y	0	0
GCF_900707095.1_AND02-016_genomic.fna.txt	360	NT	T	D	Y	0	0
GCA_000796065.1_AZPAE14395_genomic.fna.txt	365	O3	T	D	Y	0	0
GCF_900707345.1_ARA01-049_genomic.fna.txt	365	O3	I	D	Y	0	1
GCA_000789815.1_AZPAE14919_genomic.fna.txt	369	O6	T	D	Y	0	0
GCA_000793745.1_AZPAE14920_genomic.fna.txt	377	O7	I	D	Y	0	1
GCA_001444765.1_ASM144476v1_genomic.fna.txt	377	O7	T	D	Y	0	0
GCA_000790425.1_AZPAE14875_genomic.fna.txt	381	O5	T	D	Y	0	0
GCA_000795985.1_AZPAE14390_genomic.fna.txt	381	O5	T	D	Y	0	0
GCA_001450045.1_WH-SGI-V-07240_genomic.fna.txt	381	O5	I	D	Y	0	1
GCA_001452415.1_WH-SGI-V-07681_genomic.fna.txt	381	O5	T	D	Y	0	0
GCA_001452605.1_WH-SGI-V-07697_genomic.fna.txt	381	O5	T	D	Y	0	0
GCA_000794995.1_AZPAE14809_genomic.fna.txt	385	O6	T	D	Y	0	0
GCA_001449395.1_WH-SGI-V-07066_genomic.fna.txt	385	O6	I	D	Y	0	1
GCA_000795165.1_AZPAE14817_genomic.fna.txt	386	O3	T	D	Y	0	0
GCA_001451165.1_WH-SGI-V-07411_genomic.fna.txt	386	O3	T	D	Y	0	0
GCA_000793105.1_AZPAE15022_genomic.fna.txt	387	O3	T	D	Y	0	0
GCA_001450835.1_WH-SGI-V-07373_genomic.fna.txt	388	O6	T	D	Y	0	0
GCA_000796555.1_AZPAE12136_genomic.fna.txt	389	O4	I	D	Y	0	1
GCA_000796955.1_AZPAE12155_genomic.fna.txt	389	O4	T	D	Y	0	0
GCA_001450195.1_WH-SGI-V-07374_genomic.fna.txt	389	O4	T	D	Y	0	0
GCA_001452685.1_WH-SGI-V-07704_genomic.fna.txt	390	O6	T	D	Y	0	0
GCF_900707525.1_BAL04-003_genomic.fna.txt	390	O6	I	D	Y	0	1
GCA_000789835.1_AZPAE14851_genomic.fna.txt	395	O6	T	D	Y	0	0
GCA_000789935.1_AZPAE15037_genomic.fna.txt	395	O6	T	D	Y	0	0
GCA_000790905.1_AZPAE14893_genomic.fna.txt	395	O6	T	D	Y	0	0
GCA_000791855.1_AZPAE15031_genomic.fna.txt	395	O6	T	D	Y	0	0
GCA_000792065.1_AZPAE14973_genomic.fna.txt	395	O6	T	D	Y	0	0
GCA_000792605.1_AZPAE14997_genomic.fna.txt	395	O6	T	D	Y	0	0
GCA_000793485.1_AZPAE15070_genomic.fna.txt	395	O6	T	D	Y	0	0
GCA_000795105.1_AZPAE14814_genomic.fna.txt	395	O6	T	D	Y	0	0
GCA_000795115.1_AZPAE14815_genomic.fna.txt	395	O6	T	D	Y	0	0
GCA_000795305.1_AZPAE14824_genomic.fna.txt	395	O6	T	N	Y	0	1
GCA_001444755.1_ASM144475v1_genomic.fna.txt	395	O6	T	D	Y	0	0
GCA_001451405.1_WH-SGI-V-07419_genomic.fna.txt	395	O6	T	D	Y	0	0
GCA_001451755.1_WH-SGI-V-07495_genomic.fna.txt	395	O6	I	D	Y	0	1
GCA_001451895.1_WH-SGI-V-07505_genomic.fna.txt	395	O6	I	D	Y	0	1
GCA_001452835.1_WH-SGI-V-07249_genomic.fna.txt	395	O6	I	D	Y	0	1
GCF_900707545.1_BAL03-003_genomic.fna.txt	395	O6	T	D	Y	0	0
GCF_900708785.1_MUR01-031_genomic.fna.txt	395	O6	T	D	Y	0	0
GCA_000789645.1_AZPAE15036_genomic.fna.txt	406	O1	T	D	Y	0	0
GCA_000796785.1_AZPAE12149_genomic.fna.txt	439	O6	I	D	Y	0	1
GCA_001449735.1_WH-SGI-V-07184_genomic.fna.txt	439	O6	T	D	Y	0	0
GCA_000790765.1_AZPAE15043_genomic.fna.txt	446	O11	T	D	Y	0	0
GCA_000795635.1_AZPAE13876_genomic.fna.txt	446	O11	T	D	Y	0	0
GCA_001449585.1_WH-SGI-V-07172_genomic.fna.txt	446	O11	T	D	Y	0	0
GCA_001449925.1_WH-SGI-V-07231_genomic.fna.txt	446	O11	I	D	Y	0	1
GCA_001450905.1_WH-SGI-V-07385_genomic.fna.txt	446	O11	T	D	Y	0	0
GCA_001451745.1_WH-SGI-V-07494_genomic.fna.txt	446	O11	T	D	Y	0	0
GCA_001452125.1_WH-SGI-V-07634_genomic.fna.txt	446	O11	I	D	Y	0	1
GCA_001452765.1_WH-SGI-V-07711_genomic.fna.txt	446	O11	T	D	Y	0	0
GCA_001453825.1_WH-SGI-V-07251_genomic.fna.txt	446	O11	T	D	Y	0	0
GCA_001454235.1_WH-SGI-V-07297_genomic.fna.txt	446	O11	T	D	Y	0	0
GCF_900708175.1_EXT01-010_genomic.fna.txt	446	O11	T	D	Y	0	0
GCA_001445035.1_ASM144503v1_genomic.fna.txt	447	O5	T	D	Y	0	0
GCF_900708415.1_ICA01-013_genomic.fna.txt	447	NT	I	D	Y	0	1
GCA_000792265.1_AZPAE15028_genomic.fna.txt	463	O4	T	D	Y	0	0
GCA_000794705.1_AZPAE14698_genomic.fna.txt	463	O4	T	D	Y	0	0
GCA_001453545.1_WH-SGI-V-07678_genomic.fna.txt	463	O4	I	D	Y	0	1
GCA_000794445.1_AZPAE14557_genomic.fna.txt	498	O1	T	D	Y	0	0
GCA_001450405.1_WH-SGI-V-07067_genomic.fna.txt	498	O1	T	D	Y	0	0
GCF_900708655.1_MAD04-016_genomic.fna.txt	499	O1	T	D	Y	0	0
GCA_000791785.1_AZPAE14961_genomic.fna.txt	500	O6	T	D	Y	0	0
GCA_000797305.1_AZPAE12421_genomic.fna.txt	500	O6	T	D	Y	0	0
GCF_900707995.1_CVA01-002_genomic.fna.txt	500	O6	T	N	Y	0	1
GCA_001453265.1_WH-SGI-V-07506_genomic.fna.txt	508	O3	I	D	Y	0	1
GCA_000794045.1_AZPAE14947_genomic.fna.txt	527	O4	T	D	Y	0	0
GCA_000791805.1_AZPAE14962_genomic.fna.txt	532	O11	T	D	Y	0	0
GCA_000793985.1_AZPAE14911_genomic.fna.txt	532	O11	T	D	Y	0	0
GCA_001449545.1_WH-SGI-V-07169_genomic.fna.txt	532	O11	I	D	Y	0	1
GCA_001449935.1_WH-SGI-V-07232_genomic.fna.txt	532	O11	T	D	Y	0	0
GCA_001450425.1_WH-SGI-V-07054_genomic.fna.txt	532	O11	T	D	Y	0	0
GCA_001450925.1_WH-SGI-V-07381_genomic.fna.txt	532	O11	I	D	Y	0	1
GCA_001451965.1_WH-SGI-V-07619_genomic.fna.txt	532	O11	T	D	Y	0	0
GCA_001452405.1_WH-SGI-V-07680_genomic.fna.txt	532	O11	T	D	Y	0	0
GCA_001454755.1_WH-SGI-V-07318_genomic.fna.txt	532	O11	T	D	Y	0	0
GCA_001420265.1_ASM142026v1_genomic.fna.txt	549	O5	T	D	Y	0	0
GCA_001453805.1_WH-SGI-V-07299_genomic.fna.txt	549	O5	T	D	Y	0	0
GCF_000006765.1_ASM676v1_genomic.fna.txt	549	O5	T	D	Y	0	0
GCA_000792635.1_AZPAE14999_genomic.fna.txt	557	O7	T	D	Y	0	0
GCA_000789495.1_AZPAE15035_genomic.fna.txt	560	O7	I	D	Y	0	1
GCA_000793615.1_AZPAE14905_genomic.fna.txt	560	O7	T	D	Y	0	0
GCA_000793915.1_AZPAE14906_genomic.fna.txt	560	O7	T	D	Y	0	0
GCA_000789485.1_AZPAE15049_genomic.fna.txt	569	O3	T	D	Y	0	0
GCA_000796985.1_AZPAE12156_genomic.fna.txt	569	O3	T	D	Y	0	0
GCA_001452755.1_WH-SGI-V-07709_genomic.fna.txt	569	O3	T	D	Y	0	0
GCA_000790505.1_AZPAE14878_genomic.fna.txt	606	O13	I	D	Y	0	1
GCA_000790785.1_AZPAE14888_genomic.fna.txt	606	O13	T	D	Y	0	0
GCF_900708185.1_EXT01-024_genomic.fna.txt	611	O2	T	D	Y	0	0
GCA_000796905.1_AZPAE12152_genomic.fna.txt	617	O3	I	D	Y	0	1
GCA_001450755.1_WH-SGI-V-07239_genomic.fna.txt	620	O11	T	D	Y	0	0
GCA_001452525.1_WH-SGI-V-07690_genomic.fna.txt	620	O11	I	D	Y	0	1
GCA_000790105.1_AZPAE14862_genomic.fna.txt	621	O4	I	D	Y	0	1
GCA_000791545.1_AZPAE14951_genomic.fna.txt	621	O4	I	D	Y	0	1
GCA_000793785.1_AZPAE14937_genomic.fna.txt	621	O4	I	D	Y	0	1
GCA_001453585.1_WH-SGI-V-07682_genomic.fna.txt	621	O4	I	D	Y	0	1
GCA_000793295.1_AZPAE15061_genomic.fna.txt	633	O6	T	D	Y	0	0
GCA_000793805.1_AZPAE14908_genomic.fna.txt	633	O6	T	D	Y	0	0
GCA_000793825.1_AZPAE14921_genomic.fna.txt	633	O6	T	D	Y	0	0
GCA_000793165.1_AZPAE15056_genomic.fna.txt	635	O6	T	D	Y	0	0
GCA_000789845.1_AZPAE14852_genomic.fna.txt	639	O4	I	D	Y	0	1
GCA_000790035.1_AZPAE14859_genomic.fna.txt	640	O11	T	D	Y	0	0
GCA_000794675.1_AZPAE14697_genomic.fna.txt	640	O11	T	D	Y	0	0
GCA_001451245.1_WH-SGI-V-07383_genomic.fna.txt	640	O11	T	D	Y	0	0
GCA_001444865.1_ASM144486v1_genomic.fna.txt	641	O15	T	D	Y	0	0
GCA_000793285.1_AZPAE15062_genomic.fna.txt	644	O11	T	D	Y	0	0
GCA_000792575.1_AZPAE14996_genomic.fna.txt	646	O7	T	D	Y	0	0
GCA_001453185.1_WH-SGI-V-07492_genomic.fna.txt	646	O7	T	D	Y	0	0
GCF_900708315.1_GAL04-044_genomic.fna.txt	649	O6	I	D	Y	0	1
GCA_000796405.1_AZPAE14505_genomic.fna.txt	654	O4	I	N	Y	0	1
GCA_000795585.1_AZPAE13866_genomic.fna.txt	655	O2	T	D	Y	0	0
GCA_001444895.1_ASM144489v1_genomic.fna.txt	664	O2	T	D	Y	0	0
GCA_001449835.1_WH-SGI-V-07225_genomic.fna.txt	664	O5	I	D	Y	0	1
GCA_001454665.1_WH-SGI-V-07673_genomic.fna.txt	664	O2	T	D	Y	0	0
GCF_900707935.1_CLE02-006_genomic.fna.txt	664	NT	I	D	Y	0	1
GCA_001450485.1_WH-SGI-V-07059_genomic.fna.txt	667	O10	I	D	Y	0	1
GCA_001450605.1_WH-SGI-V-07183_genomic.fna.txt	667	O10	I	D	Y	0	1
GCA_000795145.1_AZPAE14816_genomic.fna.txt	671	O10	T	D	Y	0	0
GCA_001450115.1_WH-SGI-V-07368_genomic.fna.txt	671	O7	T	D	Y	0	0
GCA_001454165.1_WH-SGI-V-07293_genomic.fna.txt	671	O7	T	D	Y	0	0
GCA_001449785.1_WH-SGI-V-07187_genomic.fna.txt	675	O6	T	D	Y	0	0
GCA_001451175.1_WH-SGI-V-07413_genomic.fna.txt	675	O6	T	D	Y	0	0
GCA_001453075.1_WH-SGI-V-071082_genomic.fna.txt	676	O1	T	D	Y	0	0
GCA_001451105.1_WH-SGI-V-07405_genomic.fna.txt	683	O6	T	D	Y	0	0
GCF_900707195.1_AND07-007_genomic.fna.txt	683	O6	I	D	Y	0	1
GCF_000568855.2_ASM56885v2_genomic.fna.txt	693	O6	T	D	Y	0	0
GCA_000790625.1_AZPAE15053_genomic.fna.txt	699	O5	T	D	Y	0	0
GCA_001449225.1_WH-SGI-V-07068_genomic.fna.txt	699	O2	T	D	Y	0	0
GCA_001450585.1_WH-SGI-V-07182_genomic.fna.txt	699	O5	T	D	Y	0	0
GCA_000790645.1_AZPAE14883_genomic.fna.txt	701	O3	T	D	Y	0	0
GCA_001452325.1_WH-SGI-V-07647_genomic.fna.txt	712	O10	T	D	Y	0	0
GCA_001453415.1_WH-SGI-V-07632_genomic.fna.txt	712	O10	T	D	Y	0	0
GCA_001420245.1_ASM142024v1_genomic.fna.txt	760	O4	T	D	Y	0	0
GCA_000794335.1_AZPAE14838_genomic.fna.txt	767	O5	I	D	Y	0	1
GCA_000792365.1_AZPAE14986_genomic.fna.txt	769	O2	T	D	Y	0	0
GCA_000790805.1_AZPAE14889_genomic.fna.txt	773	O11	T	D	Y	0	0
GCA_000791735.1_AZPAE14959_genomic.fna.txt	773	O11	I	D	Y	0	1
GCA_000796095.1_AZPAE14398_genomic.fna.txt	773	O11	T	D	Y	0	0
GCA_000796615.1_AZPAE12140_genomic.fna.txt	782	O6	T	D	Y	0	0
GCA_000797125.1_AZPAE12413_genomic.fna.txt	782	O6	I	Y	Y	0	1
GCA_000797145.1_AZPAE12414_genomic.fna.txt	782	O6	I	Y	Y	0	1
GCA_000797165.1_AZPAE12415_genomic.fna.txt	782	O6	I	Y	Y	0	1
GCA_001450555.1_WH-SGI-V-07179_genomic.fna.txt	782	O6	I	D	Y	0	1
GCF_900708675.1_MAD04-028_genomic.fna.txt	792	O6	I	D	Y	0	1
GCA_001452745.1_WH-SGI-V-07707_genomic.fna.txt	815	O11	T	D	Y	0	0
GCA_000795465.1_AZPAE13853_genomic.fna.txt	823	O11	I	D	Y	0	1
GCA_000795505.1_AZPAE13858_genomic.fna.txt	823	O11	I	D	Y	0	1
GCA_001450915.1_WH-SGI-V-07384_genomic.fna.txt	830	O10	T	D	Y	0	0
GCA_000794605.1_AZPAE14691_genomic.fna.txt	847	O9	T	D	Y	0	0
GCA_000790605.1_AZPAE14882_genomic.fna.txt	865	O6	T	D	Y	0	0
GCA_000796505.1_AZPAE14538_genomic.fna.txt	871	O6	T	D	Y	0	0
GCA_000792095.1_AZPAE14975_genomic.fna.txt	879	O3	T	D	Y	0	0
GCF_900708025.1_CLM02-046_genomic.fna.txt	882	O6	T	D	Y	0	0
GCA_000790385.1_AZPAE14873_genomic.fna.txt	883	O6	T	D	Y	0	0
GCA_000790325.1_AZPAE14871_genomic.fna.txt	885	O11	T	D	Y	0	0
GCA_000796945.1_AZPAE12154_genomic.fna.txt	908	O5	I	D	Y	0	1
GCA_000796325.1_AZPAE14443_genomic.fna.txt	915	O3	T	N	Y	0	1
GCA_001450385.1_WH-SGI-V-07065_genomic.fna.txt	966	O4	T	D	Y	0	0
GCA_000790965.1_AZPAE14895_genomic.fna.txt	968	O1	T	D	Y	0	0
GCF_900707235.1_ARA01-045_genomic.fna.txt	973	O15	I	D	Y	0	1
GCF_900707175.1_AND06-034_genomic.fna.txt	992	O4	T	D	Y	0	0
GCA_001449465.1_WH-SGI-V-07165_genomic.fna.txt	1006	O12	I	D	Y	1	1
GCA_000797055.1_AZPAE12411_genomic.fna.txt	1011	O9	T	D	Y	0	0
GCA_000792945.1_AZPAE15014_genomic.fna.txt	1033	O4	T	D	Y	0	0
GCA_000796175.1_AZPAE14410_genomic.fna.txt	1053	O5	T	D	Y	0	0
GCF_900708255.1_GAL03-013_genomic.fna.txt	1068	O3	T	Y	Y	0	0
GCF_900708595.1_MAD04-005_genomic.fna.txt	1068	O3	I	D	Y	0	1
GCA_000792345.1_AZPAE14985_genomic.fna.txt	1076	O11	T	D	Y	0	0
GCA_000792425.1_AZPAE14988_genomic.fna.txt	1076	O11	T	D	Y	0	0
GCA_001452825.1_WH-SGI-V-07248_genomic.fna.txt	1076	O11	T	D	Y	0	0
GCA_000791235.1_AZPAE15027_genomic.fna.txt	1086	O7	T	D	Y	0	0
GCA_000791825.1_AZPAE14963_genomic.fna.txt	1090	O6	T	D	Y	0	0
GCA_000794625.1_AZPAE14693_genomic.fna.txt	1090	O6	T	D	Y	0	0
GCA_000790205.1_AZPAE14866_genomic.fna.txt	1101	O6	T	D	Y	0	0
GCA_000795225.1_AZPAE14820_genomic.fna.txt	1122	O11	T	D	Y	0	0
GCA_001450715.1_WH-SGI-V-07233_genomic.fna.txt	1125	O6	T	D	Y	0	0
GCA_001449255.1_WH-SGI-V-07073_genomic.fna.txt	1129	O6	T	D	Y	0	0
GCA_001449275.1_WH-SGI-V-07071_genomic.fna.txt	1129	O6	T	D	Y	0	0
GCA_001450245.1_WH-SGI-V-07377_genomic.fna.txt	1129	O6	T	D	Y	0	0
GCF_900707745.1_CAT06-022_genomic.fna.txt	1134	O3	T	D	Y	0	0
GCF_900707765.1_CAT06-021_genomic.fna.txt	1134	O3	T	D	Y	0	0
GCF_900707615.1_CAN01-025_genomic.fna.txt	1149	O1	I	D	Y	0	1
GCA_001451505.1_WH-SGI-V-07426_genomic.fna.txt	1182	O6	T	D	Y	0	0
GCA_000790655.1_AZPAE14884_genomic.fna.txt	1184	O9	T	D	Y	0	0
GCA_001449385.1_WH-SGI-V-07072_genomic.fna.txt	1195	O12	I	D	Y	1	1
GCA_001450465.1_WH-SGI-V-07064_genomic.fna.txt	1195	O12	I	D	Y	1	1
GCF_000017205.1_ASM1720v1_genomic.fna.txt	1195	O12	I	D	Y	1	1
GCA_001453015.1_WH-SGI-V-07263_genomic.fna.txt	1203	O5	T	D	Y	0	0
GCA_000797045.1_AZPAE12410_genomic.fna.txt	1239	O6	T	D	Y	0	0
GCA_001451325.1_WH-SGI-V-07410_genomic.fna.txt	1247	O7	I	D	Y	0	1
GCA_000796145.1_AZPAE14404_genomic.fna.txt	1248	O1	T	D	Y	0	0
GCA_001449905.1_WH-SGI-V-07229_genomic.fna.txt	1249	O10	T	N	Y	0	1
GCA_001453675.1_WH-SGI-V-07695_genomic.fna.txt	1275	O6	T	D	Y	0	0
GCA_000790025.1_AZPAE14858_genomic.fna.txt	1284	O11	T	D	Y	0	0
GCA_000792825.1_AZPAE15008_genomic.fna.txt	1284	O11	I	D	Y	0	1
GCA_000792115.1_AZPAE14976_genomic.fna.txt	1295	O4	I	D	Y	0	1
GCA_000792045.1_AZPAE15044_genomic.fna.txt	1320	O5	T	D	Y	0	0
GCA_001451015.1_WH-SGI-V-07389_genomic.fna.txt	1320	O5	T	D	Y	0	0
GCA_001451025.1_WH-SGI-V-07390_genomic.fna.txt	1320	O5	T	D	Y	0	0
GCA_000796425.1_AZPAE14509_genomic.fna.txt	1400	O1	T	D	Y	0	0
GCA_000792285.1_AZPAE14982_genomic.fna.txt	1420	O4	T	D	Y	0	0
GCA_000792155.1_AZPAE14977_genomic.fna.txt	1437	O1	T	D	Y	0	0
GCA_001451685.1_WH-SGI-V-07490_genomic.fna.txt	1455	O6	T	D	Y	0	0
GCA_001453305.1_WH-SGI-V-07620_genomic.fna.txt	1527	O6	T	D	Y	0	0
GCA_000793345.1_AZPAE15064_genomic.fna.txt	1560	O4	I	D	Y	0	1
GCA_000792025.1_AZPAE14972_genomic.fna.txt	1567	O11	T	D	Y	0	0
GCA_001450935.1_WH-SGI-V-07241_genomic.fna.txt	1567	O11	T	D	Y	0	0
GCA_001449885.1_WH-SGI-V-07268_genomic.fna.txt	1591	O6	T	D	Y	0	0
GCA_000791325.1_AZPAE14928_genomic.fna.txt	1605	O9	T	D	Y	0	0
GCA_000794005.1_AZPAE14916_genomic.fna.txt	1605	O9	T	D	Y	0	0
GCA_001453725.1_WH-SGI-V-07698_genomic.fna.txt	1610	O15	I	D	Y	0	1
GCA_001449325.1_WH-SGI-V-07070_genomic.fna.txt	1621	O1	I	D	Y	0	1
GCF_900707145.1_AND04-037_genomic.fna.txt	1632	O7	T	D	Y	0	0
GCA_001449245.1_WH-SGI-V-07049_genomic.fna.txt	1682	O5	T	D	Y	0	0
GCA_000791025.1_AZPAE14897_genomic.fna.txt	1684	O5	T	D	Y	0	0
GCA_000795085.1_AZPAE14813_genomic.fna.txt	1684	O2	T	D	Y	0	0
GCA_000791145.1_AZPAE14903_genomic.fna.txt	1721	O10	T	D	Y	0	0
GCA_000791345.1_AZPAE14943_genomic.fna.txt	1743	O6	T	D	Y	0	0
GCA_000793665.1_AZPAE14917_genomic.fna.txt	1750	O3	I	D	Y	0	1
GCF_900708195.1_EXT01-008_genomic.fna.txt	1754	O11	T	D	Y	0	0
GCA_000791265.1_AZPAE14925_genomic.fna.txt	1800	O4	T	D	Y	0	0
GCA_000793845.1_AZPAE14913_genomic.fna.txt	1800	O4	T	D	Y	0	0
GCA_000795385.1_AZPAE14828_genomic.fna.txt	1858	O4	T	D	Y	0	0
GCF_900707805.1_CAT08-025_genomic.fna.txt	1889	O11	I	D	Y	0	1
GCA_000789555.1_AZPAE14840_genomic.fna.txt	1960	O7	I	D	Y	0	1
GCA_001451705.1_WH-SGI-V-07491_genomic.fna.txt	1974	O7	T	D	Y	0	0
GCA_001449485.1_WH-SGI-V-07166_genomic.fna.txt	1990	O1	T	D	Y	0	0
GCA_001449435.1_WH-SGI-V-07050_genomic.fna.txt	2020	O3	T	D	Y	0	0
GCA_000789925.1_AZPAE14855_genomic.fna.txt	2021	O11	T	D	Y	0	0
GCA_001449365.1_WH-SGI-V-07051_genomic.fna.txt	2021	O11	I	D	Y	0	1
GCA_001450345.1_WH-SGI-V-07053_genomic.fna.txt	2022	O6	T	D	Y	0	0
GCA_001450355.1_WH-SGI-V-07055_genomic.fna.txt	2023	O12	T	D	Y	1	0
GCA_001451945.1_WH-SGI-V-07618_genomic.fna.txt	2023	O12	T	D	Y	1	0
GCA_001449155.1_WH-SGI-V-07058_genomic.fna.txt	2024	O3	T	D	Y	0	0
GCA_001444955.1_ASM144495v1_genomic.fna.txt	2025	O11	T	D	Y	0	0
GCA_001449345.1_WH-SGI-V-07062_genomic.fna.txt	2025	O11	I	D	Y	0	1
GCA_001450435.1_WH-SGI-V-07061_genomic.fna.txt	2025	O11	I	D	Y	0	1
GCA_001449865.1_WH-SGI-V-07226_genomic.fna.txt	2027	O6	T	D	Y	0	0
GCA_001449965.1_WH-SGI-V-07234_genomic.fna.txt	2028	O12	T	D	Y	1	0
GCA_001450745.1_WH-SGI-V-07236_genomic.fna.txt	2029	O9	T	D	Y	0	0
GCA_001452985.1_WH-SGI-V-07261_genomic.fna.txt	2031	O12	T	D	Y	1	0
GCA_001452995.1_WH-SGI-V-07265_genomic.fna.txt	2032	O6	T	D	Y	0	0
GCA_001453985.1_WH-SGI-V-07266_genomic.fna.txt	2033	O7	T	D	Y	0	0
GCA_001453915.1_WH-SGI-V-07278_genomic.fna.txt	2034	O7	I	D	Y	0	1
GCA_001453945.1_WH-SGI-V-07279_genomic.fna.txt	2035	O6	T	D	Y	0	0
GCA_001454625.1_WH-SGI-V-07790_genomic.fna.txt	2035	O6	T	D	Y	0	0
GCA_001454645.1_WH-SGI-V-071851_genomic.fna.txt	2037	O6	T	Y	Y	0	0
GCA_001454095.1_WH-SGI-V-07856_genomic.fna.txt	2038	O1	T	D	Y	0	0
GCA_001454675.1_WH-SGI-V-07287_genomic.fna.txt	2039	NT	T	D	Y	1	0
GCA_001454325.1_WH-SGI-V-07310_genomic.fna.txt	2041	O5	T	D	Y	0	0
GCA_001454335.1_WH-SGI-V-07312_genomic.fna.txt	2042	O11	T	D	Y	0	0
GCA_001454385.1_WH-SGI-V-07314_genomic.fna.txt	2043	O6	T	D	Y	0	0
GCA_001454395.1_WH-SGI-V-07316_genomic.fna.txt	2044	O9	T	D	Y	0	0
GCA_001454415.1_WH-SGI-V-07317_genomic.fna.txt	2045	O11	T	D	Y	0	0
GCA_001450145.1_WH-SGI-V-07369_genomic.fna.txt	2046	O11	T	D	Y	0	0
GCA_001450165.1_WH-SGI-V-07370_genomic.fna.txt	2047	O12	T	D	Y	1	0
GCA_001450185.1_WH-SGI-V-07372_genomic.fna.txt	2048	O6	T	D	Y	0	0
GCA_001450305.1_WH-SGI-V-07380_genomic.fna.txt	2049	O2	T	D	Y	0	0
GCA_001453145.1_WH-SGI-V-07420_genomic.fna.txt	2050	O3	T	D	Y	0	0
GCA_001451525.1_WH-SGI-V-07491_genomic.fna.txt	2052	O3	T	D	Y	0	0
GCA_001451575.1_WH-SGI-V-07485_genomic.fna.txt	2053	O9	T	D	Y	0	0
GCA_001453225.1_WH-SGI-V-07501_genomic.fna.txt	2054	O7	T	D	Y	0	0
GCA_000792505.1_AZPAE14992_genomic.fna.txt	2055	O3	T	D	Y	0	0
GCA_001453315.1_WH-SGI-V-07623_genomic.fna.txt	2056	O3	T	D	Y	0	0
GCA_001452185.1_WH-SGI-V-07637_genomic.fna.txt	2057	O2	T	D	Y	0	0
GCA_001453435.1_WH-SGI-V-07638_genomic.fna.txt	2058	O4	I	D	Y	0	1
GCA_001452545.1_WH-SGI-V-07692_genomic.fna.txt	2059	O1	T	D	Y	0	0
GCA_001454585.1_WH-SGI-V-07708_genomic.fna.txt	2060	O6	T	D	Y	0	0
GCA_001453775.1_WH-SGI-V-07710_genomic.fna.txt	2061	O4	T	D	Y	0	0
GCA_000791585.1_AZPAE14952_genomic.fna.txt	2069	O6	T	D	Y	0	0
GCA_000793705.1_AZPAE14907_genomic.fna.txt	2069	O6	T	D	Y	0	0
GCA_000796875.1_AZPAE12151_genomic.fna.txt	2123	O9	I	D	Y	0	1
GCF_900707465.1_CAN01-026_genomic.fna.txt	2136	O6	T	D	Y	0	0
GCA_000797325.1_AZPAE12422_genomic.fna.txt	2140	O5	I	D	Y	0	1
GCA_000790465.1_AZPAE15042_genomic.fna.txt	2211	NT	T	D	Y	1	0
GCF_900708335.1_GAL06-007_genomic.fna.txt	2223	O11	I	N	Y	0	1
GCF_900708355.1_GAL06-002_genomic.fna.txt	2223	O11	I	N	Y	0	1
GCF_900708375.1_GAL06-038_genomic.fna.txt	2223	O11	I	N	Y	0	1
GCF_900708395.1_GAL06-033_genomic.fna.txt	2223	O11	I	N	Y	0	1
GCA_001444975.1_ASM144497v1_genomic.fna.txt	2228	O12	T	D	Y	1	0
GCA_000790285.1_AZPAE15046_genomic.fna.txt	2238	O6	T	Y	Y	0	0
GCA_000791705.1_AZPAE14957_genomic.fna.txt	2410	NT	T	D	Y	0	0
GCA_000792545.1_AZPAE14994_genomic.fna.txt	2410	NT	T	D	Y	0	0
GCA_000793205.1_AZPAE15057_genomic.fna.txt	2476	O3	I	D	Y	0	1
GCA_000790245.1_AZPAE14868_genomic.fna.txt	2572	O1	T	D	Y	0	0
GCA_000796445.1_AZPAE14526_genomic.fna.txt	2615	O6	T	D	Y	0	0
GCA_000789805.1_AZPAE14848_genomic.fna.txt	2625	O6	T	D	Y	0	0
GCA_000796585.1_AZPAE12137_genomic.fna.txt	2705	O6	I	D	Y	0	1
GCA_000796655.1_AZPAE12142_genomic.fna.txt	2706	O11	T	D	Y	0	0
GCA_000796685.1_AZPAE12143_genomic.fna.txt	2707	O6	T	D	Y	0	0
GCA_000797185.1_AZPAE12416_genomic.fna.txt	2708	O4	I	D	Y	0	1
GCA_000797245.1_AZPAE12418_genomic.fna.txt	2708	O4	T	D	Y	0	0
GCA_000797355.1_AZPAE12423_genomic.fna.txt	2708	O4	I	D	Y	0	1
GCA_000796085.1_AZPAE14402_genomic.fna.txt	2711	O2	T	D	Y	0	0
GCA_000796295.1_AZPAE14442_genomic.fna.txt	2712	O12	I	D	Y	0	1
GCA_000795185.1_AZPAE14818_genomic.fna.txt	2714	O6	I	D	Y	0	1
GCA_000789755.1_AZPAE14847_genomic.fna.txt	2715	O3	T	D	Y	0	0
GCA_000790445.1_AZPAE14876_genomic.fna.txt	2717	O6	T	D	Y	0	0
GCA_000789545.1_AZPAE14918_genomic.fna.txt	2718	O6	T	D	Y	0	0
GCA_000793595.1_AZPAE14939_genomic.fna.txt	2719	O6	T	D	Y	0	0
GCA_000791765.1_AZPAE14960_genomic.fna.txt	2720	O9	T	D	Y	0	0
GCA_000791885.1_AZPAE14967_genomic.fna.txt	2721	O5	T	D	Y	0	0
GCA_000792675.1_AZPAE15001_genomic.fna.txt	2722	O2	T	D	Y	0	0
GCA_000793125.1_AZPAE15023_genomic.fna.txt	2723	O3	T	D	Y	0	0
GCA_000791365.1_AZPAE15026_genomic.fna.txt	2724	O1	T	D	Y	0	0
GCA_000790735.1_AZPAE15041_genomic.fna.txt	2725	O13	T	D	Y	0	0
GCA_000791465.1_AZPAE15052_genomic.fna.txt	2726	O11	T	D	Y	0	0
GCA_000793185.1_AZPAE15055_genomic.fna.txt	2727	O4	T	D	Y	0	0
GCA_000794505.1_AZPAE14688_genomic.fna.txt	2731	O6	I	N	Y	0	1
GCF_900707915.1_CLE03-022_genomic.fna.txt	2935	NT	I	D	Y	0	1
GCF_900707165.1_AND06-033_genomic.fna.txt	2956	O6	T	Y	Y	0	0
GCA_001444845.1_ASM144484v1_genomic.fna.txt	3039	O13	T	D	Y	0	0
GCA_001444995.1_ASM144499v1_genomic.fna.txt	3039	O13	T	D	Y	0	0
GCA_000793055.1_AZPAE15020_genomic.fna.txt	3063	O6	I	D	Y	0	1
GCA_000790685.1_AZPAE14885_genomic.fna.txt	3119	O3	T	D	Y	0	0
GCA_000795735.1_AZPAE14352_genomic.fna.txt	3119	O3	T	D	Y	0	0
GCA_001444815.1_ASM144481v1_genomic.fna.txt	3134	O9	T	D	Y	0	0
GCF_900707485.1_CAN01-037_genomic.fna.txt	3134	O9	I	D	Y	0	1
GCF_900707515.1_CAT01-001_genomic.fna.txt	3149	O6	I	D	Y	0	1
GCF_900708705.1_MAD05-027_genomic.fna.txt	3153	O11	T	D	Y	0	0
GCF_900708735.1_MAD05-020_genomic.fna.txt	3153	O11	T	D	Y	0	0
GCF_900708645.1_MAD02-012_genomic.fna.txt	3154	O6	T	D	Y	0	0
GCF_900706705.1_AND01-016_genomic.fna.txt	3155	O2	I	H	Y	0	1
GCF_900707065.1_AND01-038_genomic.fna.txt	3155	O2	I	H	Y	0	1
GCA_000796465.1_AZPAE14533_genomic.fna.txt	3170	O1	T	D	Y	0	0
GCF_900707405.1_BAL02-023_genomic.fna.txt	3194	O7	T	D	Y	0	0
GCF_900708325.1_GAL06-004_genomic.fna.txt	3196	O3	T	D	Y	0	0
GCA_000793865.1_AZPAE14930_genomic.fna.txt	3346	O6	T	D	Y	0	0
GCA_000795875.1_AZPAE14373_genomic.fna.txt	3470	NT	T	D	Y	0	0
GCA_000793005.1_AZPAE15017_genomic.fna.txt	3471	O11	T	D	Y	0	0
GCA_000791105.1_AZPAE14901_genomic.fna.txt	9997	NT	T	D	Y	0	0
GCA_000791835.1_AZPAE14964_genomic.fna.txt	9997	O6	T	D	Y	0	0
GCA_000791905.1_AZPAE14965_genomic.fna.txt	9997	O6	T	D	Y	0	0
GCA_001420185.1_ASM142018v1_genomic.fna.txt	9997	O2	T	D	Y	0	0
GCA_000789725.1_AZPAE14941_genomic.fna.txt	9999	O12	T	D	Y	1	0
GCA_000789745.1_AZPAE14846_genomic.fna.txt	9999	O12	A	D	Y	0	1
GCA_000790485.1_AZPAE14877_genomic.fna.txt	9999	O3	I	D	Y	0	1
GCA_000791065.1_AZPAE14899_genomic.fna.txt	9999	O4	T	D	Y	0	0
GCA_000791085.1_AZPAE14900_genomic.fna.txt	9999	O11	I	D	Y	0	1
GCA_000792515.1_AZPAE14993_genomic.fna.txt	9999	O1	I	D	Y	0	1
GCA_000792745.1_AZPAE15004_genomic.fna.txt	9999	O11	T	D	Y	0	0
GCA_000793585.1_AZPAE14936_genomic.fna.txt	9999	O6	T	D	Y	0	0
GCA_000793905.1_AZPAE14934_genomic.fna.txt	9999	O6	T	D	Y	0	0
GCA_000794725.1_AZPAE14699_genomic.fna.txt	9999	O10	T	D	Y	0	0
GCA_000794965.1_AZPAE14731_genomic.fna.txt	9999	O3	T	D	Y	0	0
GCA_000795325.1_AZPAE14825_genomic.fna.txt	9999	O6	I	D	Y	0	1
GCA_000796345.1_AZPAE14453_genomic.fna.txt	9999	O12	I	N	Y	0	1
GCA_000796605.1_AZPAE14717_genomic.fna.txt	9999	O1	T	D	Y	0	0
GCA_000796705.1_AZPAE12144_genomic.fna.txt	9999	O4	I	D	Y	0	1
GCA_000796745.1_AZPAE12145_genomic.fna.txt	9999	O6	I	D	Y	0	1
GCA_000796765.1_AZPAE12146_genomic.fna.txt	9999	O6	T	D	Y	0	0
GCA_000796795.1_AZPAE12147_genomic.fna.txt	9999	O1	T	G	Y	0	0
GCA_000797225.1_AZPAE12417_genomic.fna.txt	9999	O6	T	N	Y	0	1
GCA_000797265.1_AZPAE12419_genomic.fna.txt	9999	O6	T	D	Y	0	0
GCA_001444745.1_ASM144474v1_genomic.fna.txt	9999	O7	T	D	Y	0	0
GCA_001451225.1_WH-SGI-V-07415_genomic.fna.txt	9999	O11	I	D	Y	0	1
GCA_001451625.1_WH-SGI-V-07487_genomic.fna.txt	9999	O11	I	D	Y	0	1
GCA_001451645.1_WH-SGI-V-07488_genomic.fna.txt	9999	O6	T	D	Y	0	0
GCA_001453025.1_WH-SGI-V-07267_genomic.fna.txt	9999	O5	T	D	Y	0	0
GCA_001453705.1_WH-SGI-V-07696_genomic.fna.txt	9999	O11	I	D	Y	0	1
GCA_001454265.1_WH-SGI-V-07300_genomic.fna.txt	9999	O6	T	D	Y	0	0
GCA_001454285.1_WH-SGI-V-07306_genomic.fna.txt	9999	O1	T	D	Y	0	0
